# Supplementary material for: Interactive effects of calcium-nitrogen combined stress and nitrogen forms on nitrogen metabolism and physiological ecological response mechanisms of Toona sinensis Seedlings
Source: Front Plant Sci. 2026 Apr 10;17:1806019. doi: 10.3389/fpls.2026.1806019 (PMC13107976; doi:10.3389/fpls.2026.1806019)
Supplement: Supplementary file 2 [file Table2.xlsx]

## Sheet: 钙5mM
3.75	Chlorophyll content (SPAD value)	length of compound leaf（cm）	root lengt（cm）	plant height （cm）	above-grounnd fresh weight（g）	below-grounnd fresh weight（g）	total plant fresh weight（g）	above-grounnd dry weight（g）	below-grounnd dry weight（g）	total plant dry weight（g）	MDA content	POD activity	SOD activity	NR activity	GS activity	root calcium content	leaf calcium content	root magnesium content	leaf magnesium content	root Ca/Mg ratio	leaf Ca/Mg ratio	root nitrogen content	root carbon content	root C/N ratio	leaf nitrogen content	leaf carbon content	leaf C/N ratio
100:0	23.7	16.2	29.5	9.2	3.05	3.44	6.49	0.49	0.38	0.87	5.59366	1140.53	15.4264	1.5726	2.52182	14.3489	14.6378	2.66402	1.56053	5.38619	9.38006	39.8743	392.76	9.84994	48.823	492.36	10.0846
100:0	23.6	14.3	32.5	8.4	3.13	3.51	6.64	0.39	0.31	0.7	5.32659	1158.72	19.3515	1.50085	3.24962	14.6074	14.6135	2.64414	1.54594	5.52444	9.45283	30.8276	389.161	12.6238	39.0952	386.81	9.89405
100:0	25.4	15.2	33.2	8.7	2.98	3.21	6.19	0.35	0.27	0.62	5.66096	1115.52	17.1608	1.49305	2.57032	14.4384	14.3753	2.58946	1.51677	5.57582	9.47756	30.6803	390.132	12.7161	39.4433	398.561	10.1046
50:50	37.6	12.9	28.7	8.9	2.63	1.94	4.57	0.79	0.26	1.05	6.46638	1657.67	24.4632	1.37422	10.4771	9.68282	16.0716	1.72687	1.66274	5.60714	9.66572	24.5162	352.372	14.373	31.4165	314.19	10.0008
50:50	38.9	13.6	26.4	8.7	2.09	2.34	4.43	0.71	0.33	1.04	6.67194	1791.86	26.5627	1.40671	11.0498	9.62115	16.1658	1.67841	1.6439	5.73228	9.83381	31.1596	354.498	11.3768	37.4991	402.269	10.7274
50:50	37.2	13.6	27.9	8.3	2.44	2.15	4.59	0.77	0.29	1.06	6.52146	1704.1	22.3638	1.4223	10.3425	9.52423	16.0245	1.67841	1.62506	5.67454	9.86087	34.4114	331.066	9.62081	38.0686	400.898	10.5309
0:100	43.4	13.6	38.4	9.2	2.65	2.66	5.31	0.68	0.22	0.9	4.75308	2099.01	15.1526	1.67254	21.547	5.97835	10.6955	1.62338	1.42607	3.68267	7.5	37.4697	465.32	12.4186	41.5233	397.301	9.56814
0:100	42.1	13.7	37.8	9.3	2.28	1.98	4.26	0.67	0.25	0.92	4.51947	2132.46	19.0777	1.43856	19.4547	5.89177	10.7655	1.61905	1.41295	3.63904	7.6192	57.9798	543.19	9.36861	42.0792	400.145	9.50932
0:100	39.9	14.2	40.5	9.6	2.09	2.19	4.28	0.47	0.21	0.68	5.133	2289.89	19.3515	1.50994	21.5957	5.99567	10.608	1.59307	1.41732	3.76359	7.48457	49.202	457.265	9.29363	41.9728	398.471	9.49355
7.5	Chlorophyll content (SPAD value)	length of compound leaf（cm）	root lengt（cm）	plant height （cm）	above-grounnd fresh weight（g）	below-grounnd fresh weight（g）	total plant fresh weight（g）	above-grounnd dry weight（g）	below-grounnd dry weight（g）	total plant dry weight（g）	MDA content	POD activity	SOD activity	NR activity	GS activity	root calcium content	leaf calcium content	root magnesium content	leaf magnesium content	root Ca/Mg ratio	leaf Ca/Mg ratio	root nitrogen content	root carbon content	root C/N ratio	leaf nitrogen content	leaf carbon content	leaf C/N ratio
100:0	19.5	9.5	28.4	8.8	1.58	2.25	3.83	0.53	0.4	0.93	4.98927	1338.01	19.8079	1.14252	3.61645	13.2251	10.2441	2.08655	1.69922	6.33827	6.02874	18.1706	245.086	13.4881	30.7853	356.737	11.5879
100:0	15.8	9.5	27.6	8.3	1.56	2.03	3.59	0.57	0.3	0.87	4.88475	1391.17	20.812	1.25302	3.3022	13.0757	10.7617	2.06595	1.61621	6.32918	6.65861	15.7059	174.222	11.0928	31.6268	355.649	11.2452
100:0	19.7	8.7	26.7	8.8	1.37	1.88	3.25	0.46	0.27	0.73	5.00393	1426.07	22.5463	1.26894	3.38008	13.0191	10.708	2.05564	1.59668	6.33333	6.70642	17.9245	220.418	12.297	31.5051	357.086	11.3342
50:50	43.3	10.3	25.4	8.8	1.85	1.85	3.7	0.63	0.29	0.92	4.76472	2413.15	29.7869	2.29688	13.8211	11.0246	8.77972	1.64845	0.592194	6.68785	14.8258	48.5574	461.587	9.50602	68.0175	883.733	12.9927
50:50	44.7	11.5	26.6	8.7	1.74	1.58	3.32	0.72	0.26	0.98	4.72068	2366.01	33.9126	2.47178	14.976	10.5282	8.7528	1.63024	0.574249	6.4581	15.2422	49.266	564.589	11.46	71.7465	753.709	10.5052
50:50	40.5	13.3	25.7	8.9	1.49	2	3.49	0.66	0.29	0.95	5.06698	2499.77	28.8793	2.51134	14.6154	10.2049	8.66756	1.61658	0.551817	6.31268	15.7073	40.867	353.459	8.64901	60.89	781.23	12.8302
0:100	38.7	10.5	24	7.2	1.52	1.84	3.36	0.46	0.24	0.7	5.00485	2180.83	20.5456	1.59596	24.0067	11.3751	11.25	1.32367	1.34728	8.59364	8.35018	46.9504	402.725	8.57768	43.2708	369.333	8.53539
0:100	38.5	9.5	23.5	7.1	1.19	1.15	2.34	0.4	0.19	0.59	5.31909	2165.83	22.8559	1.55613	23.7685	11.2769	11.1284	1.30496	1.357	8.64158	8.20072	32.9669	367.855	11.1583	38.0099	344.863	9.073
0:100	40.6	9.7	24.4	7.8	1.52	1.2	2.72	0.48	0.2	0.68	5.01913	2350.55	24.8362	1.59595	23.6831	11.2348	11.1138	1.27222	1.34241	8.83088	8.27899	31.6796	373.188	11.7801	37.7563	348.508	9.23045
15	Chlorophyll content (SPAD value)	length of compound leaf（cm）	root lengt（cm）	plant height （cm）	above-grounnd fresh weight（g）	below-grounnd fresh weight（g）	total plant fresh weight（g）	above-grounnd dry weight（g）	below-grounnd dry weight（g）	total plant dry weight（g）	MDA content	POD activity	SOD activity	NR activity	GS activity	root calcium content	leaf calcium content	root magnesium content	leaf magnesium content	root Ca/Mg ratio	leaf Ca/Mg ratio	root nitrogen content	root carbon content	root C/N ratio	leaf nitrogen content	leaf carbon content	leaf C/N ratio
100:0	16.2	8.5	24	7.6	1.28	2.15	3.43	0.45	0.27	0.72	6.59357	1057.47	15.5123	0.774649	2.31936	19.0781	30.7869	2.16667	1.80796	8.80529	17.0285	24.4384	207.294	8.48234	19.4376	358.691	18.4534
100:0	13.9	8.8	23.5	8.2	1.34	2.28	3.62	0.4	0.21	0.61	7.6923	1074.33	17.2451	0.964953	2.8103	18.8229	30.4965	2.14062	1.82201	8.79319	16.7378	36.8361	306.035	8.30801	23.6679	354.528	14.9792
100:0	15.8	8.9	24.4	8.5	1.33	2.27	3.6	0.42	0.2	0.62	6.45	1066.23	18.4828	0.941682	2.36396	18.776	30.4262	2.125	1.82201	8.83578	16.6992	31.5499	272.858	8.64844	24.1502	353.342	14.631
50:50	39.6	13.6	27.3	8.5	3.46	2.69	6.15	0.85	0.32	1.17	7.19761	2421.57	21.2057	1.16753	12.9003	4.18756	12.9901	1.26881	1.32581	3.3004	9.79787	42.6057	377.022	8.8491	19.5921	278.841	14.2324
50:50	40.2	12.5	29.3	9.1	3.33	2.54	5.87	0.75	0.26	1.01	7.85567	2642.64	22.6909	1.26154	10.5611	4.22267	12.9149	1.24875	1.33521	3.38153	9.67254	37.1537	363.74	9.79014	15.3815	360.048	23.4078
50:50	37.5	13.8	30.7	8.8	3.23	2.35	5.58	0.81	0.29	1.1	7.73386	2444.02	24.1761	1.23719	10.9108	4.19258	12.8961	1.21866	1.32111	3.44033	9.76157	35.0431	361.069	10.3036	10.0986	378.188	37.4495
0:100	42.3	8.5	26	8.7	1.65	1.84	3.49	0.57	0.25	0.82	7.06319	1921.26	17.6576	0.646934	30.533	5.58916	51.2747	1.08446	1.73493	5.15385	17.4348	44.2493	353.125	7.98035	16.1496	355.03	21.9838
0:100	41.5	7.6	25.4	8.4	1.55	1.76	3.31	0.55	0.23	0.78	7.47712	2103.66	18.5653	0.68104	31.2852	5.57351	51.1505	1.08446	1.70732	5.13942	17.524	37.5935	371.915	9.89306	20.0452	339.522	16.9379
0:100	43.8	7.8	26.2	8.6	1.58	1.77	3.35	0.61	0.27	0.88	7.56004	2125.04	21.7833	0.654599	31.2148	5.57351	51.2931	1.04797	1.69811	5.31841	17.0942	36.8266	237.08	6.43775	12.45	318.6	25.5904

## Sheet: 钙120mM
3.75mM	Chlorophyll content (SPAD value)	length of compound leaf（cm）	root lengt（cm）	plant height （cm）	above-grounnd fresh weight（g）	below-grounnd fresh weight（g）	total plant fresh weight（g）	above-grounnd dry weight（g）	below-grounnd dry weight（g）	total plant dry weight（g）	MDA content	POD activity	SOD activity	NR activity	GS activity	root calcium content	leaf calcium content	root magnesium content	leaf magnesium content	root Ca/Mg ratio	leaf Ca/Mg ratio	root nitrogen content	root carbon content	root C/N ratio	leaf nitrogen content	leaf carbon content	leaf C/N ratio
100:0	17.7	8.56	27.8	5.6	0.64	0.66	1.3	0.21	0.08	0.29	42.4657	752.527	10.8864	0.413891	0.0488329	36.715	63.361	5.35694	2.72727	6.85374	23.2324	78.7986	481.059	6.10493	39.0952	386.81	9.89405
100:0	18.9	7.68	29.5	5.1	0.54	0.67	1.21	0.22	0.06	0.28	56.4093	811.978	7.2576	0.504399	0.0398963	36.715	64.1143	5.28729	2.71688	6.94402	23.5985	67.4795	586.225	8.68745	38.6507	386.046	9.98807
100:0	19.7	8.23	28.3	5.3	0.58	0.65	1.23	0.18	0.03	0.21	40.8253	925.164	9.11625	0.472542	0.0292141	36.1463	63.226	5.31631	2.68052	6.79913	23.5872	51.4709	491.488	9.54885	39.4433	398.561	10.1046
50:50	20.3	9.2	29.6	7.8	0.88	0.77	1.65	0.27	0.06	0.33	42.2311	694.444	11.683	0.50003	0.0395883	48.3085	64.0811	2.51596	3.52432	19.2008	18.1825	87.3862	621.751	7.11499	37.4991	402.269	10.7274
50:50	19.8	8.7	28.7	8.3	0.63	0.71	1.34	0.27	0.07	0.34	49.6006	716.794	7.61162	0.521618	0.0389294	47.0532	63.6973	2.43617	3.48108	19.3144	18.2981	80.7096	604.865	7.49434	38.0686	400.898	10.5309
50:50	18.8	8.4	27.8	8.2	0.77	0.74	1.51	0.22	0.05	0.27	44.0667	635.359	13.1876	0.41655	0.0376541	46.8351	63.0108	2.40957	3.41081	19.4371	18.4739	60.1996	634.06	10.5326	39.9106	421.829	10.5693
0:100	19.5	7.7	22	7.8	0.48	0.61	1.09	0.24	0.05	0.29	42.2702	613.662	9.20476	0.393542	0.0354139	35.4747	45.2313	2.42236	2.62756	14.6447	17.2142	30.7504	372.135	12.1018	41.5233	397.301	9.56814
0:100	20.5	8.26	22.7	8.3	0.44	0.38	0.82	0.14	0.04	0.18	58.9491	894.57	10.4439	0.464754	0.046066	34.7294	45.1359	2.33363	2.59418	14.8821	17.3989	45.2288	389.984	8.62246	42.0792	400.145	9.50932
0:100	19.9	8.11	23.5	8.9	0.34	0.24	0.58	0.1	0.03	0.13	41.7587	905.637	12.391	0.497716	0.0401485	34.7915	44.5637	2.27152	2.57988	15.3164	17.2736	40.867	353.459	8.64901	41.9728	398.471	9.49355
7.5mM	Chlorophyll content (SPAD value)	length of compound leaf（cm）	root lengt（cm）	plant height （cm）	above-grounnd fresh weight（g）	below-grounnd fresh weight（g）	total plant fresh weight（g）	above-grounnd dry weight（g）	below-grounnd dry weight（g）	total plant dry weight（g）	MDA content	POD activity	SOD activity	NR activity	GS activity	root calcium content	leaf calcium content	root magnesium content	leaf magnesium content	root Ca/Mg ratio	leaf Ca/Mg ratio	root nitrogen content	root carbon content	root C/N ratio	leaf nitrogen content	leaf carbon content	leaf C/N ratio
100:0	19.4	8.25	26.4	6.1	0.79	1.4	2.19	0.24	0.13	0.37	42.5467	926.705	8.23118	0.50662	0.0518888	30.5504	30.2481	5.12908	3.39747	5.95632	15.092	43.4229	430.121	9.9054	30.7853	356.737	11.5879
100:0	19.2	8.25	25.4	6.3	1.15	0.84	1.99	0.33	0.13	0.46	51.6516	892.44	9.64729	0.471783	0.038975	30.5163	29.919	5.11934	3.35696	5.96099	15.2371	57.3454	412.427	7.19198	31.6268	355.649	11.2452
100:0	17.3	7.87	25.8	5.9	0.9	1.04	1.94	0.13	0.09	0.22	49.3641	712.874	11.3289	0.4803	0.0378358	30.6576	29.0278	5.05602	3.2962	6.06358	15.5613	37.9245	420.418	11.0857	31.5051	357.086	11.3342
50:50	19.5	7.58	25.6	6.4	1.19	1.88	3.07	0.22	0.09	0.31	42.2495	806.501	13.6301	0.503636	0.0621311	49.2278	49.2441	2.38173	2.67675	20.6689	18.397	73.5447	604.438	8.21865	37.284	324.627	8.70689
50:50	20.3	8.14	26.4	6.9	1.26	1	2.26	0.19	0.05	0.24	42.9288	708.928	6.99207	0.5001	0.0486192	49.3094	48.5149	2.2621	2.69898	21.7981	17.9753	49.266	564.589	11.46	37.0888	330.798	8.91907
50:50	18.4	8.36	25.7	7.2	1.51	1.59	3.1	0.27	0.1	0.37	51.1976	934.315	8.67371	0.466979	0.0486476	49.13	48.6794	2.1044	2.69898	23.3463	18.0362	47.1537	563.74	11.9554	36.8005	327.806	8.90764
0:100	19.6	7.89	24.6	7.8	0.76	0.85	1.61	0.21	0.11	0.32	50.1629	727.273	12.8336	0.517465	0.0476463	30.2187	50.6165	4.26385	2.8	7.08718	18.0773	33.4202	359.397	10.7539	38.0099	344.863	9.073
0:100	18.7	8.15	25.3	8.1	1.24	1.07	2.31	0.36	0.07	0.43	43.7999	590.521	10.8864	0.457058	0.0501857	30.1093	51.0259	4.26385	2.76706	7.06154	18.4405	32.9669	367.855	11.1583	38.2422	325.719	8.51728
0:100	19.5	8.21	25.4	7.8	1.52	1.09	2.61	0.12	0.06	0.18	44.435	928.59	7.87715	0.439531	0.0481	29.7303	51.0071	4.14723	2.72	7.16872	18.7526	34.2775	379.763	11.0791	37.7563	348.508	9.23045
15mM	Chlorophyll content (SPAD value)	length of compound leaf（cm）	root lengt（cm）	plant height （cm）	above-grounnd fresh weight（g）	below-grounnd fresh weight（g）	total plant fresh weight（g）	above-grounnd dry weight（g）	below-grounnd dry weight（g）	total plant dry weight（g）	MDA content	POD activity	SOD activity	NR activity	GS activity	root calcium content	leaf calcium content	root magnesium content	leaf magnesium content	root Ca/Mg ratio	leaf Ca/Mg ratio	root nitrogen content	root carbon content	root C/N ratio	leaf nitrogen content	leaf carbon content	leaf C/N ratio
100:0	18.7	8.14	26.7	6.8	0.73	1.13	1.86	0.26	0.11	0.37	51.6145	788.174	11.3289	0.472525	0.0562588	29.2111	47.5982	2.90955	2.77971	10.0397	17.1234	19.3271	227.11	11.7509	33.6679	354.528	10.5301
100:0	19.5	8.2	27.8	7.2	0.74	0.91	1.65	0.2	0.11	0.31	40.6911	935.382	13.6301	0.480758	0.0680669	28.2965	47.3098	2.90955	2.67031	9.72539	17.7169	16.1654	182.414	11.2842	34.412	353.709	10.2786
100:0	19.9	7.95	28.7	6.7	0.6	0.77	1.37	0.26	0.21	0.47	46.3053	851.204	6.99207	0.49723	0.0467639	28.6985	47.5336	2.89447	2.6902	9.91493	17.6691	24.9303	301.739	12.1033	34.1502	353.342	10.3467
50:50	20.3	7.68	25.3	6.5	1.26	0.96	2.22	0.49	0.12	0.61	50.5184	764.025	8.67371	0.541201	0.0601866	34.1912	45.4074	3.76697	2.99709	9.07658	15.1505	35.8129	380.645	10.6287	34.5281	295.257	8.55121
50:50	18.4	7.84	25.7	6.8	0.58	0.67	1.25	0.29	0.06	0.35	44.2913	902.797	12.8336	0.489031	0.0486618	33.6991	43.7827	3.6595	2.96314	9.20866	14.7758	35.0431	361.069	10.3036	45.5605	387.227	8.49917
50:50	19.7	7.57	26.7	7.5	1.22	0.72	1.94	0.32	0.11	0.43	42.0483	662.272	10.8864	0.531934	0.0376435	33.3824	44.1756	3.58597	2.95344	9.30915	14.9573	35.8756	363.928	10.1442	30.0452	339.522	11.3004
0:100	18.6	8.64	17.8	6.8	0.75	0.44	1.19	0.24	0.05	0.29	45.9562	673.668	7.87715	0.46998	0.0551116	31.688	46.9533	3.28526	2.67813	9.64553	17.5321	42.2399	391.795	9.27548	15.3815	360.048	23.4078
0:100	19.4	7.37	19.5	5.9	0.34	0.71	1.05	0.23	0.09	0.32	45.192	809.989	10.1783	0.482769	0.0487757	31.3996	46.9828	3.21581	2.71253	9.76412	17.3207	31.1596	354.498	11.3768	10.0986	378.188	37.4495
0:100	18.4	8.11	18.9	7.2	0.88	0.72	1.6	0.21	0.06	0.27	49.3082	589.083	12.037	0.491036	0.0397535	31.5331	46.9681	2.92735	2.75676	10.7719	17.0374	33.4829	348.175	10.3986	8.43804	385.034	45.6308
